# Supplementary material for: KidneyGenAfrica multi-cohort Genome-wide association study and polygenic prediction of kidney function in 110,000 Africans
Source: Nat Commun. 2026 Feb 10;17:2599. doi: 10.1038/s41467-026-69367-3 (PMC13003101; doi:10.1038/s41467-026-69367-3)
Supplement: Supplementary file 3 — Supplementary Data 1 [file 41467_2026_69367_MOESM3_ESM.xlsx]

## Sheet: Sheet1
Supplementary Data 1 Lack of regional replication of lead single nucleotide polymorphsims in the three geographical regions in Africa
Meta-analysis eastern region									Meta-analysis southern region					Meta-analysis western region
SNP	CHR	BP	EAF	BETA	SE	P-value	Region		EAF	BETA	SE	Pvalue		EAF	BETA	SE	Pvalue
rs6670659	1	120090766	0.769	0.11	0.019	1.24e-08	Eastern		0.211	0.004	0.016	0.767		0.269	0.008	0.027	0.76
rs1706775	15	45586652	0.572	0.133	0.015	3.85e-17	Eastern		0.563	-0.027	0.013	0.04		0.488	-0.018	0.017	0.274
rs4243062	15	78189084	0.299	-0.101	0.018	3.19e-08	Eastern		0.742	0.006	0.015	0.689		0.486	0.0276	0.017	0.1222
Meta-analysis southern region									Meta-analysis Western region					Meta-analysis eastern region
SNP	CHR	BP	EAF	BETA	SE	P-value	Region		EAF	BETA	SE	Pvalue		EAF	BETA	SE	Pvalue
rs73788952*	6	154342741	0.092	0.132	0.022	5.04e-09	Southern		0.087	-0.0276	0.0423	0.514		0.929	-0.083	0.031	0.0093
