# Supplementary material for: KidneyGenAfrica multi-cohort Genome-wide association study and polygenic prediction of kidney function in 110,000 Africans
Source: Nat Commun. 2026 Feb 10;17:2599. doi: 10.1038/s41467-026-69367-3 (PMC13003101; doi:10.1038/s41467-026-69367-3)
Supplement: Supplementary file 4 — Supplementary Data 2 [file 41467_2026_69367_MOESM4_ESM.xlsx]

## Sheet: Sheet1
Supplementary Data 2 Replication of lead single nucleotide polymorphsisms within the regional meta-analyses
Meta-analysis eastern region									Uganda Genome Resource wave 1					Uganda genome Resource wave 2					AWI-Gen east Africa					AADM Kenya
SNP	CHR	BP	EAF	BETA	SE	P-value	Region		EAF	BETA	SE	Pvalue		EAF	BETA	SE	Pvalue		EAF	BETA	SE	Pvalue		EAF	BETA	SE	Pvalue
rs6670659	1	120090766	0.769	0.11	0.019	1.24e-08	Eastern		0.766	0.143952	0.0298446	1.47555e-06		0.772	0.0917743	0.0325023	0.00478235		0.77	0.0772	0.0414	0.0636		NA	NA	NA	NA
rs1706775	15	45586652	0.572	0.133	0.015	3.85e-17	Eastern		0.483	0.139511	0.0249963	2.5816e-08		0.478	0.152547	0.027113	2.0209e-08		0.44	-0.0975	0.0348	0.0055		0.15	-0.106015	0.0735128	0.152066
rs4243062*	15	78189084	0.299	-0.101	0.018	3.19e-08	Eastern		0.257	-0.0601277	0.0303507	0.0476637		0.254	-0.119815	0.0323757	0.000221309		0.24	-0.1176	0.0415	0.0046		0.519	0.144055	0.0509087	0.00468026
Meta-analysis southern region									MEIRU					ARK					AWI-Gen south Africa
SNP	CHR	BP	EAF	BETA	SE	P-value	Region		EAF	BETA	SE	Pvalue		EAF	BETA	SE	Pvalue		EAF	BETA	SE	Pvalue
rs73788952*	6	154342741	0.092	0.132	0.022	5.04e-09	Southern		0.084	0.193788	0.0322104	1.8863e-09		0.118	0.0152	0.0716	0.981		0.099	0.0864	0.0353	0.0144
* novel loci
