# Supplementary material for: KidneyGenAfrica multi-cohort Genome-wide association study and polygenic prediction of kidney function in 110,000 Africans
Source: Nat Commun. 2026 Feb 10;17:2599. doi: 10.1038/s41467-026-69367-3 (PMC13003101; doi:10.1038/s41467-026-69367-3)
Supplement: Supplementary file 5 — Supplementary Data 3 [file 41467_2026_69367_MOESM5_ESM.xlsx]

## Sheet: Sheet2
Supplementary Data 3 Finemapping of eGFR in the pan-African meta-analysis
Chromosome	Start	End	rsID of variant with highest PP	MAF	PP	CS99 size	Functional consequences	Most severe consequence	Nearest gene	RegulomeDB score	rsID (PP > 0.9)	Group PP	Group size (r2>0.8)
2	73464631	74464631	rs11894953	0.4943	0.519657	49	upstream_gene_variant, regulatory region variant	upstream_gene_variant	TPRKB	1f, 0.55	n/a	A - 0.52	1
4	76910318	77910318	rs72864608	0.01	0.230889	10	upstream_gene_variant	upstream_gene_variant	SHROOM3	7, 0.18	n/a	C - 0.52	5
6	131310450	132310450	rs2781623	0.4636	0.442666	12	intergenic_variant	intergenic_variant	ARG1	6, 0.32	n/a	C - 0.50	4
6	160169081	161169081	rs316020	0.1449	0.348427	6	intron_variant, upstream_gene_variant, non_coding_transcript_variant, regulatory_region_variant	intron_variant	SLC22A2	5, 0.13	n/a	A - 0.49	2
7	786192	1786192	rs13230509	0.2975	0.973361	2	intergenic_variant, regulatory region variant	regulatory region variant	UNCX, MICALL2	4, 0.61	rs13230509	A - 0.97	1
8	31910110	32910110	rs7000590	0.3252	0.422419	21	intron_variant	intron_variant	NRG1	6, 0.78	n/a	B - 0.71	2
9	97248906	98248906	rs10993439	0.4294	0.219375	20	intron_variant, non_coding_transcript_variant	intron_variant	AOPEP	5, 0.13	n/a	C - 0.43	6
11	4748232	5748232	rs334	0.0578	1	1	missense_variant, upstream_gene_variant, non_coding_transcript_exon_variant	missense variant	HBB	4, 0.61	rs334	A - 1	1
11	5793717	6793717	rs75113983	0.022	0.629729	2	intron_variant, non_coding_transcript_variant	intron_variant	OR56B3P, OR52B1P	6, 0.35	n/a	A - 0.63	1
11	64644075	65644075	rs624307	0.0903	0.999983	8	missense_variant, downstream_gene_variant, 3_prime_UTR_variant, NMD_transcript_variant, non_coding_transcript_exon_variant	missense variant	SLC25A45	5, 0.13	rs624307	A - 1	1
15	44653405	46661483	rs1055395	0.4761	0.814364	20	non_coding_transcript_variant, intron_variant, downstream_gene_variant, upstream_gene_variant, regulatory region variant	non coding transcript exon variant	GATM	4, 0.61	n/a	B - 1	4
15	75669004	76669004	rs8034430	0.1054	0.971867	3	intron_variant, NMD_transcript_variant, upstream_gene_variant	intron_variant	UBE2Q2	7, 0.18	rs8034430	A - 0.99	2
17	18947612	19947612	rs2453577	0.1561	0.510348	5	intron_variant, non_coding_transcript_variant, regulatory region variant	intron_variant	SLC47A1	6, 0.32	n/a	A - 0.54	2
17	37043449	38043449	rs7208487	0.3394	0.310941	6	intron_variant	intron_variant	FBXL20	5, 0.59	n/a	A - 0.99	6
17	58956589	59956589	rs9895661	0.4888	0.999978	1	non_coding_transcript_exon_variant, intron_variant, upstream_gene_variant, non_coding_transcript_variant, regulatory_region_variant	non coding transcript exon variant	BCAS3	5, 0.61	rs9895661	A - 1	1
18	76660235	77660235	rs56376587	0.1943	0.999809	1	intron_variant, upstream_gene_variant, regulatory_region_variant	intron_variant	NFATC1	2b, 0.67	rs56376587	A - 1	1
